# Supplementary material for: The Prevalence and Correlates of Probable Major Depressive Disorder and Probable Generalized Anxiety Disorder during the COVID-19 Pandemic. Results of a Nationally Representative Survey in Germany
Source: Int J Environ Res Public Health. 2021 Nov 23;18(23):12302. doi: 10.3390/ijerph182312302 (PMC8656556; doi:10.3390/ijerph182312302)
Supplement: Supplementary file 1 [file ijerph-18-12302-s001.zip]

Archive with 1 entries (1 files):
- ijerph-1431273-supplementary.pdf
